# Supplementary material for: Clinical relevance of thyroid cell models in redox research
Source: Cancer Cell Int. 2015 Dec 9;15:113. doi: 10.1186/s12935-015-0264-3 (PMC4673788; doi:10.1186/s12935-015-0264-3)
Supplement: Supplementary file 1 — 10.1186/s12935-015-0264-3 PCR primers. [file 12935_2015_264_MOESM1_ESM.xlsx]

## Sheet: Sheet1
Supplemental Table T1. PCR primers
	Forward	Reverse
nox1	gtggctttggttctcatggt	tgaggactcctgcaactcct
nox2	ttgttgcaggagtgctcatc	ctgccagcaggtagatcaca
nox3	cgtgccctgtacctcaattt	ggatgggcactggataaaga
nox4	gggcctaggattgtgtttga	ctgagaagttcagggcgttc
sod1	gtcgtctccttgctttttgc	tgctcgccttcagttaatcc
sod2	aaggagcaaggtcgcttaca	tggctaacattctcccagttg
sod3	gacctggagatctggatgga	gtggttggaggtgttctgct
catalase	acatggtctgggacttctgg	caagtttttgatgccctggt
gpx1	tggtatctgggcttggtgat	gaaaccgcctttctttaggc
gpx2	tcgatgttgatggtctggaa	tgccctacccttatgacgac
gpx3	accaatttggcaaacaggag	ttcatgggttcccaaaagag
gpx4	ccggctacaatgtcaggttt	acgcagccgttcttatcaat
gpx5	cctggcgtacctgaatcaat	atatgcttgtgcaggggaag
gpx6	atgagtacggagccaacacc	catggaaagcccaaaacact
gpx7	caatgcttctcttcccttcg	cctcagagccatgccatatt
gpx8	ttgggccctatcacttcaac	ttccaaaagttccaccttgg
prdx1	gctcacggttggttctgttt	aagcaatgatctccgtggga
prdx2	actctcagttcacccacctg	agcctcatctacagagcgtc
prdx3	gccaagtccaacagcttcaa	aagcccatggagcagtactt
prdx4	actcacttggcctggatcaa	tggaaggcttgaaccaaacg
prdx5	agacaccattccctcagtgg	gcagtcacgaaggcatcatt
prdx6	cagttgccactccagttgac	ctgtcatcctcaggtcccag
actin	tcgycggtgacattaaggag	gtcaggcagctcgtagctct
